# Supplementary material for: Low Expression of Phosphodiesterase 2 (PDE2A) Promotes the Progression by Regulating Mitochondrial Morphology and ATP Content and Predicts Poor Prognosis in Hepatocellular Carcinoma
Source: Cells. 2022 Dec 23;12(1):68. doi: 10.3390/cells12010068 (PMC9818237; doi:10.3390/cells12010068)
Supplement: Supplementary file 1 [file cells-12-00068-s001.zip]

Archive with 1 entries (1 files):
- cells-1980401-supplementary.pdf
